# Supplementary material for: Identification of Genomic Regions Controlling Leaf Scald Resistance in Sugarcane Using a Bi-parental Mapping Population and Selective Genotyping by Sequencing
Source: Front Plant Sci. 2018 Jun 26;9:877. doi: 10.3389/fpls.2018.00877 (PMC6028728; doi:10.3389/fpls.2018.00877)
Supplement: DATA SHEET S1 — ANOVA for heritability of leaf scald reaction of sugarcane clones under field conditions. [file Data_Sheet_1.XLSX]

## Sheet: Sheet1
Supplementary Data S1. ANOVA for heritability of leaf scald reaction of sugarcane clones under field conditions
Source	DF	SS	MS	F-value	Pr>F
Model	192	96.1043	0.5005	2.7329	0
Error	369	67.5829	0.1832
Total	561	163.687
R-square(%)	58.7122
Source	DF	SS	MS	F-value	Pr>F	EstimatedVar
Block	2	29.3172	14.6586	80.0354	0	0.0773
Genotype	190	66.7871	0.3515	1.9192	5.96e-08	0.0572
LSD(0.05)	0.6938
LSD(0.01)	0.9136
H^2_per_plot	0.238
H^2_per_mean	0.479
