# Supplementary material for: Identification of Genomic Regions Controlling Leaf Scald Resistance in Sugarcane Using a Bi-parental Mapping Population and Selective Genotyping by Sequencing
Source: Front Plant Sci. 2018 Jun 26;9:877. doi: 10.3389/fpls.2018.00877 (PMC6028728; doi:10.3389/fpls.2018.00877)
Supplement: DATA SHEET S2 — Linkage mapping of the F1 progeny of LCP 85-384 and L 99-226 showing linkage groups (LGs) and homology groups (HGs). [file Data_Sheet_2.XLSX]

## Sheet: All
Supplementary Data S2. Linkage mapping of the F1 progeny of LCP 85-384 and L 99-226 showing linkgage groups (LGs) and homology groups (HGs)
LG	cM	# markers	Type markers	HG (Sorghum)
1	88.1822	7	D1	1
2	382.839	28	D1 and D2	1 and 3
3	283.966	16	D1 and D2	3
4	31.3043	5	D2	2
5	1.52062	2	D1	10
6	21.8299	4	D1 and D2	7 and 4
7	36.1112	2	D1 and D2	7
8	112.191	10	D1 and D2	1
9	82.3435	13	D1 and D2	1
10	146.369	9	D1 and D2	1
11	93.1755	5	D1 and D2	1
12	17.5685	5	D1 and D2	1
13	166.388	9	D2	1
14	171.465	11	D1 and D2	1
15	32.5005	3	D1	1
16	448.45	21	D1 and D2	1
17	23.5467	3	D2	1
18	47.4554	3	D1	1
19	135.871	9	D1	1 and 4
20	491.173	25	D1 and D2	1
21	130.988	6	D1 and D2	1
22	23.5967	3	D1	1
23	246.687	19	D1 and D2	1
24	225.474	15	D1 and D2	2, 5, 6, 7, 9
25	140.069	11	D1 and D2	3
26	82.3747	6	D1 and D2	7
27	109.78	7	D1 and D2	1 and 2
28	132.646	6	D1	1
29	110.881	9	D1 and D2	2
30	17.1841	3	D2	1 and 7
31	4.50686	2	D2	1
32	6.78344	2	D2	1
33	16.7483	2	D2	1
34	146.903	7	D1	2, 5, 9 and 1
35	24.0793	3	D1	1
36	227.6	12	D1 and D2	5, 2, 10, 4
37	336.097	21	D1 and D2	8, 10, 7, 1, 4
38	76.5115	3	D2	7, 5 and 4
39	45.2052	3	D1	10
40	27.0951	2	D1	1
41	24.4474	2	D2	1 and 7
42	27.0951	2	D1	1
43	3.64635	2	D1	1
44	58.6612	4	D1	10 and 1
45	104.066	6	D1	1
46	129.5	7	D1 and D2	1
47	73.7047	6	D1 and D2	1 and 4
48	61.9163	4	D2	1, 2 and 6
49	28.2608	3	D2	3
50	44.8077	5	D2	6 and 1
51	153.873	8	D2	10, 1, 3, 4, 7
52	28.5996	2	D2	1
53	24.5486	3	D1 and D2	1 and 5
54	47.0387	3	D1	1
55	123.324	7	D2	1, 2, 3, 8
56	37.067	3	D1	1
57	58.8122	4	D1	2, 1, 3
58	108.962	4	D2	1, 9, 2
59	13.5004	2	D2	7, 1
60	207.734	12	D1 and D2	10
61	20.5515	2	D2	1 and 10
62	13.2433	2	D1	1
63	346.085	23	D1 and D2	8, 9
64	11.9716	3	D2	1
65	50.2926	3	D2	1 and 2
66	166.194	7	D2	5
67	128.91	9	D2	10
68	20.3776	2	D1	10
69	9.19417	2	D2	10
70	11.3278	2	D2	10, 9
71	8.11496	3	D2	10
72	12.3707	2	D2	1 and 4
73	35.7012	4	D1	10
74	194.633	11	D1 and D2	10, 5, 6 and 3
75	80.0928	5	D2	10
76	26.0794	2	D2	10
77	61.3977	5	D1	5
78	0.00281832	2	D2	10
79	37.2867	5	D1	10
80	84.268	4	D2	10 and 6
81	12.4472	2	D2	10
82	29.7106	3	D2	10
83	169.529	10	D1 and D2	6
84	72.2701	6	D1	6
85	74.8159	6	D1	2, 7 and 8
86	340.616	31	D1 and D2	2, 8 and 5
87	339.794	23	D1 and D2	8 and 2
88	131.256	10	D1 and D2	8
89	3.75758	2	D1	2
90	16.7526	2	D1	2 and 8
91	57.9608	4	D2	2
92	76.3111	5	D1	2
93	32.7442	3	D1	2 and 1
94	0.000756088	2	D1	2
95	61.844	5	D2	2
96	27.8466	2	D2	2 and 7
97	100.052	6	D1 and D2	2 and 6
98	0.0001	2	D2	2
99	84.2988	8	D1 and D2	2
100	431.553	18	D1 and D2	2, 3, 5 and 4
101	6.86152	2	D1	2
102	15.0463	2	D1	2
103	0.00431531	2	D1	2
104	18.4006	3	D1	3 and 2
105	29.6357	3	D1 and D2	2 and 4
106	104.86	6	D1 and D2	2
107	30.1575	2	D1	2
108	11.479	2	D2	2
109	110.994	5	D2	2
110	61.0943	4	D2	2
111	161.771	11	D1 and D2	2
112	47.1197	4	D2	2
113	33.1593	3	D1 and D2	2
114	0.00110513	2	D1	2
115	2.24888	2	D2	2
116	0.000340245	2	D1	2
117	24.3893	4	D2	3
118	163.999	11	D1 and D2	3
119	116.085	9	D1 and D2	3
120	11.8479	2	D2	3
121	73.5178	5	D2	3
122	13.9695	2	D1	3 and 6
123	75.5738	6	D1 and D2	3
124	40.6806	3	D2	3
125	27.4653	2	D2	3
126	0.0001	2	D1	3
127	40.3304	3	D1	3 and 4
128	23.3767	2	B3.7	3
129	131.091	6	D2	3
130	7.29572	2	D1	3
131	52.3995	4	D1 and D2	3
132	40.6342	5	D1	3
133	12.772	2	D2	3
134	44.5014	4	D1	3
135	64.1053	3	D2	9 and 1
136	0.0001	2	D1	3
137	23.4144	2	D2	3 and 7
138	31.2769	3	D1	4
139	10.8841	2	D2	4
140	29.5385	4	D2	4
141	0.00105859	2	D2	4
142	170.163	10	D1 and D2	4
143	184.497	15	D1 and D2	4
144	55.5666	4	D2	4
145	7.28208	2	D2	4
146	157.337	10	D2	4
147	138.201	8	D2	4
148	96.486	7	D1 and D2	4
149	91.4812	9	D2	4
150	92.7391	5	D2	4
151	30.1575	2	D1	4 and 7
152	52.9788	5	D2	4
153	2.32747	2	D2	4 and 5
154	117.835	8	D1	4
155	33.9107	4	D2	4 and 5
156	402.639	24	D1 and D2	6
157	50.7372	4	D2	4 and 7
158	7.06077	2	D1	4 and 7
159	30.8211	3	D1	5
160	90.0959	5	D1	5
161	0.000463307	2	D1	5
162	8.38204	2	D2	5 and 4
163	4.53983	2	D2	5
164	42.1185	3	D1	5
165	0.000398008	2	D2	5
166	2.38299	2	D2	5
167	92.5405	5	D1 and D2	6
168	32.4735	3	D1	6 and 1
169	27.5357	3	D2	1 and 6
170	13.7779	3	D2	6
171	28.5996	2	D1	6
172	30.5911	2	D1	6
173	6.8922	3	D1	6
174	26.9437	3	D1 and D2	6 and 1
175	5.80766	3	D1	7
176	70.8174	5	D2	7, 2 and 3
177	116.54	6	D1	7
178	0.00205724	2	D1	7
179	10.494	2	D1	7 and 3
180	1.13675	2	D2	7
181	9.15528	3	D2	7
182	17.7896	2	B3.7	7 and 1
183	15.2181	2	D2	7
184	2.57088	2	B3.7	7
185	7.57557	2	D1	8
186	0.00432588	2	D2	8 and 5
187	33.4866	5	D2	8
188	94.6464	5	D1	9
189	47.7636	3	D1	9 and 2
190	18.8205	2	D1	9
191	12.6218	2	D1	9
192	31.8564	3	D1	9
193	36.8793	3	D1	9
194	70.3418	3	D2	2 and 6
195	12.5313	2	D2	9
196	31.7706	2	D2	9
197	51.9132	6	D1	9
198	20.5639	3	D2	9
199	37.4992	4	D2	9 and 4
200	45.5747	4	D2	9 and 8
201	17.5036	2	C.8	1
202	10.5414	2	C.8	1
203	53.9611	4	D1	1 and 3
204	39.4789	3	D2	3, 4 and 7
205	33.7511	3	C.8	1
206	20.9699	2	C.8	1
207	5.20993	2	D2	1
208	25.8027	2	C.8	1 and 3
209	6.67719	3	C.8	9 and 10
210	39.4205	3	D1	6
211	18.9573	2	C.8	2
212	8.10357	2	C.8	2
213	23.7146	2	C.8	2
214	21.8293	3	C.8	5, 7 and 9
215	13.7698	2	C.8	3
216	1.20887	2	C.8	3
217	19.2524	2	C.8	3 and 7
218	20.0017	2	C.8	3
219	47.3342	3	C.8	3
220	1.30554	2	C.8	3
221	16.5289	2	C.8	4
222	13.9646	2	C.8	6 and 9
223	45.5927	3	C.8	6
224	3.65555	2	C.8	7
225	22.4349	2	C.8	8
226	53.7898	5	D2	8 and 2
227	43.4489	3	C.8	8
228	23.6914	3	C.8	9
229	5.34502	2	C.8	9
230	4.00047	2	C.8	9
231	4.96151	2	C.8	9
232	19.0552	2	C.8	9
233	28.2827	2	D2	NA
234	12.4944	2	D2	2
235	42.094	3	D1	NA
236	18.2739	2	D1	NA
237	24.2373	2	D2	NA
238	29.0011	2	D2	NA
239	25.703	2	C.8	5
240	20.3518	2	D2	NA
241	33.5967	3	D1	9
242	11.4319	2	D2	NA
243	31.0983	3	D1	1
244	35.5911	5	D1 and D2	1
245	22.3339	2	D2	1
246	13.5372	2	D2	1
247	50.2908	4	D1	1
248	6.70596	2	B3.7	1
249	76.3846	5	D1	2
250	364.631	18	D1 and D2	2 and 3
251	22.8017	3	D2	2 and 3
252	243.006	13	D1 and D2	2 and 3
253	136.606	6	D1 and D2	2 and 3
254	24.555	3	D1 and D2	2
255	102.362	8	D1	2 and 3
256	375.702	18	D1 and D2	2 and 3
257	29.4173	2	D2	2
258	25.9043	2	D2	3
259	4.50655	2	D1	1
260	339.954	18	D1 and D2	1
261	75.0815	5	D1 and D2	1
262	127.618	7	D2	1
263	145.344	8	D1 and D2	1
264	13.6677	2	D1	1
265	1.21528	2	B3.7	1
266	41.4776	2	D1 and D2	6
267	41.7254	4	D1 and D2	6
268	110.311	6	D1 and D2	6
269	67.0576	6	D1 and D2	6
270	234.142	11	D1 and D2	6
271	131.859	8	D1	6
272	0.0001	2	D2	6
273	159.521	9	D1 and D2	6
274	87.1485	5	D1 and D2	6
275	303.505	16	D1 and D2	6
276	46.1307	3	D1	6
277	34.1827	3	D2	6
278	25.628	2	D2	6
279	1.12397	2	D1	6
280	19.0719	3	D1	6
281	88.6025	7	D1 and D2	5
282	0.0001	2	D2	5
283	1.01077	2	D1 and D2	6 and 10
284	5.05316	3	D2	10
285	22.6187	2	D2	10 and 6
286	13.8265	2	D1	6
287	17.0937	2	D2	6
288	0.184717	2	D1 and D2	3 and 4
289	72.9729	4	D1 and D2	4 and 3
290	37.7942	3	D2	4 and 3
291	104.554	8	D1	4
292	66.6172	4	D2	4
293	24.7139	3	D1	4
294	195.82	9	D1	NA
Total LG	294
Total cM	19463.9
Max LG length (cM)	491.173
Min LG length (cM)	0.0001
Mean length	66.2038
Median length (cM)	32.1649
Total markers	1437
Mean markers in LG	4.88776
Median markers in LG	3
Max markers in LG	31
Min markers in LG	2
HG 1
HG 2
HG 3
HG 4
HG 5
HG 6
HG 7
HG 8
HG 9
HG 10

## Sheet: D1
LG	cM	# markers	Type markers	HG (Sorghum)
1	88.1822	7	D1	1
5	1.52062	2	D1	10
15	32.5005	3	D1	1
18	47.4554	3	D1	1
19	135.871	9	D1	1 and 4
22	23.5967	3	D1	1
28	132.646	6	D1	1
34	146.903	7	D1	2, 5, 9 and 1
35	24.0793	3	D1	1
39	45.2052	3	D1	10
40	27.0951	2	D1	1
42	27.0951	2	D1	1
43	3.64635	2	D1	1
44	58.6612	4	D1	10 and 1
45	104.066	6	D1	1
54	47.0387	3	D1	1
56	37.067	3	D1	1
57	58.8122	4	D1	2, 1, 3
62	13.2433	2	D1	1
68	20.3776	2	D1	10
73	35.7012	4	D1	10
77	61.3977	5	D1	5
79	37.2867	5	D1	10
84	72.2701	6	D1	6
85	74.8159	6	D1	2, 7 and 8
89	3.75758	2	D1	2
90	16.7526	2	D1	2 and 8
92	76.3111	5	D1	2
93	32.7442	3	D1	2 and 1
94	0.000756088	2	D1	2
101	6.86152	2	D1	2
102	15.0463	2	D1	2
103	0.00431531	2	D1	2
104	18.4006	3	D1	3 and 2
107	30.1575	2	D1	2
114	0.00110513	2	D1	2
116	0.000340245	2	D1	2
122	13.9695	2	D1	3 and 6
126	0.0001	2	D1	3
127	40.3304	3	D1	3 and 4
130	7.29572	2	D1	3
132	40.6342	5	D1	3
134	44.5014	4	D1	3
136	0.0001	2	D1	3
138	31.2769	3	D1	4
151	30.1575	2	D1	4 and 7
154	117.835	8	D1	4
158	7.06077	2	D1	4 and 7
159	30.8211	3	D1	5
160	90.0959	5	D1	5
161	0.000463307	2	D1	5
164	42.1185	3	D1	5
168	32.4735	3	D1	6 and 1
171	28.5996	2	D1	6
172	30.5911	2	D1	6
173	6.8922	3	D1	6
175	5.80766	3	D1	7
177	116.54	6	D1	7
178	0.00205724	2	D1	7
179	10.494	2	D1	7 and 3
185	7.57557	2	D1	8
188	94.6464	5	D1	9
189	47.7636	3	D1	9 and 2
190	18.8205	2	D1	9
191	12.6218	2	D1	9
192	31.8564	3	D1	9
193	36.8793	3	D1	9
197	51.9132	6	D1	9
203	53.9611	4	D1	1 and 3
210	39.4205	3	D1	6
235	42.094	3	D1	NA
236	18.2739	2	D1	NA
241	33.5967	3	D1	9
243	31.0983	3	D1	1
247	50.2908	4	D1	1
249	76.3846	5	D1	2
255	102.362	8	D1	2 and 3
259	4.50655	2	D1	1
264	13.6677	2	D1	1
271	131.859	8	D1	6
276	46.1307	3	D1	6
279	1.12397	2	D1	6
280	19.0719	3	D1	6
286	13.8265	2	D1	6
291	104.554	8	D1	4
293	24.7139	3	D1	4
294	195.82	9	D1	NA
Total LG	87
Total cM	3588.9
Max LG length (cM)	195.82
Min LG length (cM)	0.0001
Mean length	41.2518
Median length (cM)	31.2769
Total markers	305
Mean markers in LG	3.50575
Median markers in LG	3
Max markers in LG	9
Min markers in LG	2
HG 1	17
HG 2	10
HG 3	5
HG 4	4
HG 5	5
HG 6	10
HG 7	3
HG 8	1
HG 9	7
HG 10	5

## Sheet: D2
LG	cM	# markers	Type markers	HG (Sorghum)
4	31.3043	5	D2	2
13	166.388	9	D2	1
17	23.5467	3	D2	1
30	17.1841	3	D2	1 and 7
31	4.50686	2	D2	1
32	6.78344	2	D2	1
33	16.7483	2	D2	1
38	76.5115	3	D2	7, 5 and 4
41	24.4474	2	D2	1 and 7
48	61.9163	4	D2	1, 2 and 6
49	28.2608	3	D2	3
50	44.8077	5	D2	6 and 1
51	153.873	8	D2	10, 1, 3, 4, 7
52	28.5996	2	D2	1
55	123.324	7	D2	1, 2, 3, 8
58	108.962	4	D2	1, 9, 2
59	13.5004	2	D2	7, 1
61	20.5515	2	D2	1 and 10
64	11.9716	3	D2	1
65	50.2926	3	D2	1 and 2
66	166.194	7	D2	5
67	128.91	9	D2	10
69	9.19417	2	D2	10
70	11.3278	2	D2	10, 9
71	8.11496	3	D2	10
72	12.3707	2	D2	1 and 4
75	80.0928	5	D2	10
76	26.0794	2	D2	10
78	0.00281832	2	D2	10
80	84.268	4	D2	10 and 6
81	12.4472	2	D2	10
82	29.7106	3	D2	10
91	57.9608	4	D2	2
95	61.844	5	D2	2
96	27.8466	2	D2	2 and 7
98	0.0001	2	D2	2
108	11.479	2	D2	2
109	110.994	5	D2	2
110	61.0943	4	D2	2
112	47.1197	4	D2	2
115	2.24888	2	D2	2
117	24.3893	4	D2	3
120	11.8479	2	D2	3
121	73.5178	5	D2	3
124	40.6806	3	D2	3
125	27.4653	2	D2	3
129	131.091	6	D2	3
133	12.772	2	D2	3
135	64.1053	3	D2	9 and 1
137	23.4144	2	D2	3 and 7
139	10.8841	2	D2	4
140	29.5385	4	D2	4
141	0.00105859	2	D2	4
144	55.5666	4	D2	4
145	7.28208	2	D2	4
146	157.337	10	D2	4
147	138.201	8	D2	4
149	91.4812	9	D2	4
150	92.7391	5	D2	4
152	52.9788	5	D2	4
153	2.32747	2	D2	4 and 5
155	33.9107	4	D2	4 and 5
157	50.7372	4	D2	4 and 7
162	8.38204	2	D2	5 and 4
163	4.53983	2	D2	5
165	0.000398008	2	D2	5
166	2.38299	2	D2	5
169	27.5357	3	D2	1 and 6
170	13.7779	3	D2	6
176	70.8174	5	D2	7, 2 and 3
180	1.13675	2	D2	7
181	9.15528	3	D2	7
183	15.2181	2	D2	7
186	0.00432588	2	D2	8 and 5
187	33.4866	5	D2	8
194	70.3418	3	D2	2 and 6
195	12.5313	2	D2	9
196	31.7706	2	D2	9
198	20.5639	3	D2	9
199	37.4992	4	D2	9 and 4
200	45.5747	4	D2	9 and 8
204	39.4789	3	D2	3, 4 and 7
207	5.20993	2	D2	1
226	53.7898	5	D2	8 and 2
233	28.2827	2	D2	NA
234	12.4944	2	D2	2
237	24.2373	2	D2	NA
238	29.0011	2	D2	NA
240	20.3518	2	D2	NA
242	11.4319	2	D2	NA
245	22.3339	2	D2	1
246	13.5372	2	D2	1
251	22.8017	3	D2	2 and 3
257	29.4173	2	D2	2
258	25.9043	2	D2	3
262	127.618	7	D2	1
272	0.0001	2	D2	6
277	34.1827	3	D2	6
278	25.628	2	D2	6
282	0.0001	2	D2	5
284	5.05316	3	D2	10
285	22.6187	2	D2	10 and 6
287	17.0937	2	D2	6
290	37.7942	3	D2	4 and 3
292	66.6172	4	D2	4
Total LG	105
Total cM	4174.65
Max LG length (cM)	166.388
Min LG length (cM)	0.0001
Mean length	39.7585
Median length (cM)	26.0794
Total markers	351
Mean markers in LG	3.34286
Median markers in LG	3
Max markers in LG	10
Min markers in LG	2
HG 1	11
HG 2	11
HG 3	9
HG 4	11
HG 5	5
HG 6	5
HG 7	3
HG 8	1
HG 9	3
HG 10	9

## Sheet: D1 and D2
LG	cM	# markers	Type markers	HG (Sorghum)
2	382.839	28	D1 and D2	1 and 3
3	283.966	16	D1 and D2	3
6	21.8299	4	D1 and D2	7 and 4
7	36.1112	2	D1 and D2	7
8	112.191	10	D1 and D2	1
9	82.3435	13	D1 and D2	1
10	146.369	9	D1 and D2	1
11	93.1755	5	D1 and D2	1
12	17.5685	5	D1 and D2	1
14	171.465	11	D1 and D2	1
16	448.45	21	D1 and D2	1
20	491.173	25	D1 and D2	1
21	130.988	6	D1 and D2	1
23	246.687	19	D1 and D2	1
24	225.474	15	D1 and D2	2, 5, 6, 7, 9
25	140.069	11	D1 and D2	3
26	82.3747	6	D1 and D2	7
27	109.78	7	D1 and D2	1 and 2
29	110.881	9	D1 and D2	2
36	227.6	12	D1 and D2	5, 2, 10, 4
37	336.097	21	D1 and D2	8, 10, 7, 1, 4
46	129.5	7	D1 and D2	1
47	73.7047	6	D1 and D2	1 and 4
53	24.5486	3	D1 and D2	1 and 5
60	207.734	12	D1 and D2	10
63	346.085	23	D1 and D2	8, 9
74	194.633	11	D1 and D2	10, 5, 6 and 3
83	169.529	10	D1 and D2	6
86	340.616	31	D1 and D2	2, 8 and 5
87	339.794	23	D1 and D2	8 and 2
88	131.256	10	D1 and D2	8
97	100.052	6	D1 and D2	2 and 6
99	84.2988	8	D1 and D2	2
100	431.553	18	D1 and D2	2, 3, 5 and 4
105	29.6357	3	D1 and D2	2 and 4
106	104.86	6	D1 and D2	2
111	161.771	11	D1 and D2	2
113	33.1593	3	D1 and D2	2
118	163.999	11	D1 and D2	3
119	116.085	9	D1 and D2	3
123	75.5738	6	D1 and D2	3
131	52.3995	4	D1 and D2	3
142	170.163	10	D1 and D2	4
143	184.497	15	D1 and D2	4
148	96.486	7	D1 and D2	4
156	402.639	24	D1 and D2	6
167	92.5405	5	D1 and D2	6
174	26.9437	3	D1 and D2	6 and 1
244	35.5911	5	D1 and D2	1
250	364.631	18	D1 and D2	2 and 3
252	243.006	13	D1 and D2	2 and 3
253	136.606	6	D1 and D2	2 and 3
254	24.555	3	D1 and D2	2
256	375.702	18	D1 and D2	2 and 3
260	339.954	18	D1 and D2	1
261	75.0815	5	D1 and D2	1
263	145.344	8	D1 and D2	1
266	41.4776	2	D1 and D2	6
267	41.7254	4	D1 and D2	6
268	110.311	6	D1 and D2	6
269	67.0576	6	D1 and D2	6
270	234.142	11	D1 and D2	6
273	159.521	9	D1 and D2	6
274	87.1485	5	D1 and D2	6
275	303.505	16	D1 and D2	6
281	88.6025	7	D1 and D2	5
283	1.01077	2	D1 and D2	6 and 10
288	0.184717	2	D1 and D2	3 and 4
289	72.9729	4	D1 and D2	4 and 3
Total LG	69
Total cM	11129.6
Max LG length (cM)	491.173
Min LG length (cM)	0.184717
Mean length	161.299
Median length (cM)	129.5
Total markers	708
Mean markers in LG	10.2609
Median markers in LG	9
Max markers in LG	31
Min markers in LG	2
HG 1	15
HG 2	6
HG 3	6
HG 4	3
HG 5	1
HG 6	11
HG 7	2
HG 8	1
HG 9	0
HG 10	1

## Sheet: C.8 or B3.7 (3;1)
LG	cM	# markers	Type markers	HG (Sorghum)
128	23.3767	2	B3.7	3
182	17.7896	2	B3.7	7 and 1
184	2.57088	2	B3.7	7
201	17.5036	2	C.8	1
202	10.5414	2	C.8	1
205	33.7511	3	C.8	1
206	20.9699	2	C.8	1
208	25.8027	2	C.8	1 and 3
209	6.67719	3	C.8	9 and 10
211	18.9573	2	C.8	2
212	8.10357	2	C.8	2
213	23.7146	2	C.8	2
214	21.8293	3	C.8	5, 7 and 9
215	13.7698	2	C.8	3
216	1.20887	2	C.8	3
217	19.2524	2	C.8	3 and 7
218	20.0017	2	C.8	3
219	47.3342	3	C.8	3
220	1.30554	2	C.8	3
221	16.5289	2	C.8	4
222	13.9646	2	C.8	6 and 9
223	45.5927	3	C.8	6
224	3.65555	2	C.8	7
225	22.4349	2	C.8	8
227	43.4489	3	C.8	8
228	23.6914	3	C.8	9
229	5.34502	2	C.8	9
230	4.00047	2	C.8	9
231	4.96151	2	C.8	9
232	19.0552	2	C.8	9
239	25.703	2	C.8	5
248	6.70596	2	B3.7	1
265	1.21528	2	B3.7	1
Total LG	33
Total cM	570.763
Max LG length (cM)	47.3342
Min LG length (cM)	1.20887
Mean length	17.2959
Median length (cM)	17.7896
Total markers	73
Mean markers in LG	2.21212
Median markers in LG	2
Max markers in LG	3
Min markers in LG	2
HG 1	6
HG 2	3
HG 3	6
HG 4	1
HG 5	1
HG 6	1
HG 7	2
HG 8	2
HG 9	5
HG 10	0

## Sheet: HG 1
LG	cM	# markers	Type markers	HG (Sorghum)
1	88.1822	7	D1	1
8	112.191	10	D1 and D2	1
9	82.3435	13	D1 and D2	1
10	146.369	9	D1 and D2	1
11	93.1755	5	D1 and D2	1
12	17.5685	5	D1 and D2	1
13	166.388	9	D2	1
14	171.465	11	D1 and D2	1
15	32.5005	3	D1	1
16	448.45	21	D1 and D2	1
17	23.5467	3	D2	1
18	47.4554	3	D1	1
20	491.173	25	D1 and D2	1
21	130.988	6	D1 and D2	1
22	23.5967	3	D1	1
23	246.687	19	D1 and D2	1
28	132.646	6	D1	1
31	4.50686	2	D2	1
32	6.78344	2	D2	1
33	16.7483	2	D2	1
35	24.0793	3	D1	1
40	27.0951	2	D1	1
42	27.0951	2	D1	1
43	3.64635	2	D1	1
45	104.066	6	D1	1
46	129.5	7	D1 and D2	1
52	28.5996	2	D2	1
54	47.0387	3	D1	1
56	37.067	3	D1	1
62	13.2433	2	D1	1
64	11.9716	3	D2	1
201	17.5036	2	C.8	1
202	10.5414	2	C.8	1
205	33.7511	3	C.8	1
206	20.9699	2	C.8	1
207	5.20993	2	D2	1
243	31.0983	3	D1	1
244	35.5911	5	D1 and D2	1
245	22.3339	2	D2	1
246	13.5372	2	D2	1
247	50.2908	4	D1	1
248	6.70596	2	B3	1
259	4.50655	2	D1	1
260	339.954	18	D1 and D2	1
261	75.0815	5	D1 and D2	1
262	127.618	7	D2	1
263	145.344	8	D1 and D2	1
264	13.6677	2	D1	1
265	1.21528	2	B3	1
LG number (HG 1)	49
cM (HG 1)	3891.09
Markers	272

## Sheet: HG 2
LG	cM	# markers	Type markers	HG (Sorghum)
4	31.3043	5	D2	2
29	110.881	9	D1 and D2	2
89	3.75758	2	D1	2
91	57.9608	4	D2	2
92	76.3111	5	D1	2
94	0.000756088	2	D1	2
95	61.844	5	D2	2
98	0.0001	2	D2	2
99	84.2988	8	D1 and D2	2
101	6.86152	2	D1	2
102	15.0463	2	D1	2
103	0.00431531	2	D1	2
106	104.86	6	D1 and D2	2
107	30.1575	2	D1	2
108	11.479	2	D2	2
109	110.994	5	D2	2
110	61.0943	4	D2	2
111	161.771	11	D1 and D2	2
112	47.1197	4	D2	2
113	33.1593	3	D1 and D2	2
114	0.00110513	2	D1	2
115	2.24888	2	D2	2
116	0.000340245	2	D1	2
211	18.9573	2	C.8	2
212	8.10357	2	C.8	2
213	23.7146	2	C.8	2
234	12.4944	2	D2	2
249	76.3846	5	D1	2
254	24.555	3	D1 and D2	2
257	29.4173	2	D2	2
LG number (HG 2)	30
cM (HG 2)	1204.78

## Sheet: HG 3
LG	cM	# markers	Type markers	HG (Sorghum)
3	283.966	16	D1 and D2	3
25	140.069	11	D1 and D2	3
49	28.2608	3	D2	3
117	24.3893	4	D2	3
118	163.999	11	D1 and D2	3
119	116.085	9	D1 and D2	3
120	11.8479	2	D2	3
121	73.5178	5	D2	3
123	75.5738	6	D1 and D2	3
124	40.6806	3	D2	3
125	27.4653	2	D2	3
126	0.0001	2	D1	3
128	23.3767	2	B3	3
129	131.091	6	D2	3
130	7.29572	2	D1	3
131	52.3995	4	D1 and D2	3
132	40.6342	5	D1	3
133	12.772	2	D2	3
134	44.5014	4	D1	3
136	0.0001	2	D1	3
215	13.7698	2	C.8	3
216	1.20887	2	C.8	3
218	20.0017	2	C.8	3
219	47.3342	3	C.8	3
220	1.30554	2	C.8	3
258	25.9043	2	D2	3
LG number (HG 3)	26
cM (HG 3)	1407.45

## Sheet: HG 4
LG	cM	# markers	Type markers	HG (Sorghum)
138	31.2769	3	D1	4
139	10.8841	2	D2	4
140	29.5385	4	D2	4
141	0.00105859	2	D2	4
142	170.163	10	D1 and D2	4
143	184.497	15	D1 and D2	4
144	55.5666	4	D2	4
145	7.28208	2	D2	4
146	157.337	10	D2	4
147	138.201	8	D2	4
148	96.486	7	D1 and D2	4
149	91.4812	9	D2	4
150	92.7391	5	D2	4
152	52.9788	5	D2	4
154	117.835	8	D1	4
221	16.5289	2	C.8	4
291	104.554	8	D1	4
292	66.6172	4	D2	4
293	24.7139	3	D1	4
LG number (HG 4)	19
cM (HG 4)	1448.68

## Sheet: HG 5
LG	cM	# markers	Type markers	HG (Sorghum)
66	166.194	7	D2	5
77	61.3977	5	D1	5
159	30.8211	3	D1	5
160	90.0959	5	D1	5
161	0.000463307	2	D1	5
163	4.53983	2	D2	5
164	42.1185	3	D1	5
165	0.000398008	2	D2	5
166	2.38299	2	D2	5
239	25.703	2	C.8	5
281	88.6025	7	D1 and D2	5
282	0.0001	2	D2	5
LG number (HG 5)	12
cM (HG 5)	511.857

[truncated: 6 more sheets: HG 6, HG 7, HG 8, HG 9, HG 10, Recombinant LG]
